# Supplementary material for: Evaluation of plasma cytokines in patients with cocaine use disorders in abstinence identifies transforming growth factor alpha (TGFα) as a potential biomarker of consumption and dual diagnosis
Source: PeerJ. 2017 Oct 12;5:e3926. doi: 10.7717/peerj.3926 (PMC5641428; doi:10.7717/peerj.3926)
Supplement: Supplemental Information 1 [file peerj-05-3926-s001.xlsx]

## Sheet: Sheet1
	CODE	CUD	Sex	Age	Marital_status	Education	BMI	Psychiatric_treatment	Length_Abstinence	Age_Cocaine_Initiation	Cocaine_Symptom_Severity	Cocaine_Symptom_Severity_continue	Other_SUD	Dual_Diagnosis	Dual_Diagnosis_Total	Eotaxin	IFNg	IL4	IL8	IL17a	MIP1a	TGFa
1	CPD-003	Yes	Man	37	Single	>=Secondary	26.49	No	240	30	severe	9	Yes	SI	Yes	26.45	1.05	3.05	1.66	0.23	0.74	#N/A
2	CPD-005	Yes	Woman	39	Single	<=Primary/elementary	29.14	Yes	365	34	severe	10	Yes	SI	Yes	26.84	0.83	0.87	3.59	0.22	1.59	#N/A
3	CPD-011	Yes	Woman	40	Married/cohabiting	<=Primary/elementary	28.34	No	210	37	mild/moderate	8	Yes	NO	Yes	30.66	0.89	#N/A	2.46	0.08	3.33	#N/A
4	CPD-014	Yes	Man	29	Married/cohabiting	<=Primary/elementary	27.13	Yes	180	36	mild/moderate	0	Yes	NO	Yes	27.24	3.32	#N/A	4.37	0.16	1.27	#N/A
5	CPD-017	Yes	Woman	49	Married/cohabiting	>=Secondary	21.88	No	210	21	severe	11	Yes	SI	Yes	49.77	0.19	#N/A	6.71	#N/A	1.04	0.67
6	CPD-018	Yes	Man	41	Married/cohabiting	>=Secondary	24.22	No	365	34	severe	10	Yes	NO	Yes	30.66	#N/A	#N/A	1.52	0.19	1.13	#N/A
7	CPD-022	Yes	Man	28	Married/cohabiting	<=Primary/elementary	33.8	No	150	26	mild/moderate	8	Yes	NO	Yes	50.43	1.83	2	4.91	0.94	3.23	#N/A
8	CPD-027	Yes	Man	33	Single	<=Primary/elementary	25.36	No	300	18	severe	11	Yes	SI	Yes	21.32	#N/A	#N/A	2.46	#N/A	1.52	#N/A
9	CPD-028	Yes	Man	40	Single	>=Secondary	23.39	No	15	39	mild/moderate	8	Yes	NO	Yes	32.11	0.71	#N/A	4.08	0.38	2.19	#N/A
10	CPD-029	Yes	Man	37	Married/cohabiting	<=Primary/elementary	33.21	Yes	150	30	severe	9	No	SI	No	14.89	1.93	#N/A	2.6	1.86	3.54	#N/A
11	CPD-031	Yes	Man	29	Married/cohabiting	<=Primary/elementary	26.79	No	365	35	mild/moderate	0	No	NO	No	28.51	0.47	0.41	3.65	0.39	1.7	#N/A
12	CPD-037	Yes	Man	48	Married/cohabiting	<=Primary/elementary	26.22	Yes	180	28	severe	9	Yes	SI	Yes	21.3	0.77	#N/A	4.59	#N/A	0.73	#N/A
13	CPD-038	Yes	Man	30	Married/cohabiting	<=Primary/elementary	30.13	No	150	48	mild/moderate	4	No	NO	No	18.64	0.53	#N/A	2.32	0.08	1.8	#N/A
14	CPD-040	Yes	Man	34	Married/cohabiting	<=Primary/elementary	27.64	No	120	31	severe	10	Yes	SI	Yes	38.34	1.32	1.09	4.05	0.17	1.63	#N/A
15	CPD-041	Yes	Man	27	Single	<=Primary/elementary	21.47	No	30	23	mild/moderate	8	Yes	NO	Yes	34.96	33.16	65.97	5.88	1.48	1.07	0.89
16	CPD-042	Yes	Man	40	Divorced/separated	<=Primary/elementary	27.76	Yes	120	37	severe	10	Yes	SI	Yes	9.74	1.53	1.14	2.68	0.12	0.89	#N/A
17	CPD-043	Yes	Man	55	Divorced/separated	<=Primary/elementary	29.76	No	150	50	mild/moderate	8	Yes	SI	Yes	18.29	1.22	#N/A	3.67	#N/A	1.5	#N/A
18	CPD-046	Yes	Man	40	Divorced/separated	<=Primary/elementary	41.04	No	120	34	severe	9	No	SI	No	32.13	0.71	0.65	4.29	0.17	0.36	0.35
19	CPD-047	Yes	Man	36	Single	<=Primary/elementary	23.32	No	30	28	mild/moderate	7	No	SI	No	30.77	0.65	0.53	1.75	0.41	0.51	#N/A
20	CPD-053	Yes	Man	27	Married/cohabiting	<=Primary/elementary	19.59	No	45	24	mild/moderate	5	Yes	SI	Yes	41.8	#N/A	#N/A	3.43	0.24	1.53	0.51
21	CPD-054	Yes	Man	33	Divorced/separated	>=Secondary	29.94	No	60	27	severe	9	Yes	SI	Yes	24.57	14.83	21.1	4.19	1.15	3.18	1.54
22	CPD-059	Yes	Man	32	Married/cohabiting	<=Primary/elementary	31.05	No	90	19	mild/moderate	8	Yes	SI	Yes	59.46	2.83	0.7	5.44	0.23	2.83	0.31
23	CPD-060	Yes	Man	41	Divorced/separated	>=Secondary	23.24	No	240	19	mild/moderate	7	Yes	NO	Yes	12.7	0.77	#N/A	2.15	0.14	0.4	#N/A
24	CPD-066	Yes	Man	42	Married/cohabiting	<=Primary/elementary	27.05	No	21	41	mild/moderate	6	No	NO	No	38.26	0.33	#N/A	2.52	0.09	0.84	#N/A
25	CPD-067	Yes	Woman	52	Single	<=Primary/elementary	25.22	No	60	37	mild/moderate	8	No	SI	No	93.04	0.4	1.03	3.65	0.63	0.36	#N/A
26	CPD-069	Yes	Woman	51	Widowed	>=Secondary	30.8	Yes	90	37	severe	9	Yes	SI	Yes	50.6	1	0.65	3.54	0.39	0.38	#N/A
27	CPD-072	Yes	Woman	34	Single	<=Primary/elementary	38.95	No	180	30	severe	9	No	SI	No	36.99	0.77	0.16	3.92	0.67	#N/A	#N/A
28	CPD-077	Yes	Man	23	Married/cohabiting	<=Primary/elementary	23.59	No	15	20	mild/moderate	6	Yes	NO	Yes	60.6	0.53	#N/A	3.04	0.27	0.33	#N/A
29	CPD-078	Yes	Man	48	Divorced/separated	<=Primary/elementary	26.57	Yes	120	21	severe	11	No	SI	No	44.36	#N/A	#N/A	4.29	0.24	0.7	#N/A
30	CPD-079	Yes	Man	29	Single	<=Primary/elementary	23.81	No	15	25	severe	9	No	NO	No	62.81	2.13	#N/A	3.97	0.76	3.74	#N/A
31	CPD-080	Yes	Man	33	Single	<=Primary/elementary	22.49	No	90	21	mild/moderate	4	Yes	NO	Yes	32	3.68	6.56	4.19	0.29	1.52	0.7
32	CPD-081	Yes	Man	32	Divorced/separated	<=Primary/elementary	30.22	No	90	25	severe	11	Yes	SI	Yes	33.76	1	#N/A	2.57	#N/A	1.45	#N/A
33	CPD-082	Yes	Man	34	Married/cohabiting	>=Secondary	21.85	No	120	31	mild/moderate	7	Yes	SI	Yes	40.33	#N/A	#N/A	2.52	0.05	2.08	#N/A
34	CPD-083	Yes	Man	30	Married/cohabiting	<=Primary/elementary	25.43	No	30	24	severe	11	Yes	SI	Yes	35	0.53	1.3	2.49	0.17	2.48	#N/A
35	CPD-084	Yes	Man	40	Married/cohabiting	<=Primary/elementary	24.21	No	180	22	severe	10	Yes	SI	Yes	31.87	#N/A	0.65	2.68	#N/A	2.9	#N/A
36	CPD-086	Yes	Man	30	Married/cohabiting	<=Primary/elementary	26.45	No	15	23	mild/moderate	4	Yes	NO	Yes	41.67	2.74	1.14	4.56	3.46	1.58	#N/A
37	CPD-102	Yes	Man	29	Single	<=Primary/elementary	27.71	No	30	17	mild/moderate	8	Yes	SI	Yes	38.91	0.59	1.09	7.44	0.04	1.59	0.65
38	CPD-103	Yes	Man	33	Single	<=Primary/elementary	23.66	Yes	180	19	severe	11	Yes	SI	Yes	53.99	0.53	#N/A	4.29	0.11	0.93	#N/A
39	CPD-104	Yes	Man	40	Married/cohabiting	<=Primary/elementary	24.51	No	120	29	severe	9	Yes	SI	Yes	49.63	0.89	0.98	4.67	0.23	1.09	0.21
40	CPD-106	Yes	Man	24	Single	<=Primary/elementary	20.96	No	30	19	severe	9	No	NO	No	66.44	1.94	3.66	4.67	0.11	1.97	#N/A
41	CPD-107	Yes	Man	28	Single	<=Primary/elementary	25.14	Yes	240	14	severe	11	Yes	SI	Yes	52.58	2.36	2.96	6.45	0.2	2.84	#N/A
42	CPD-109	Yes	Woman	41	Divorced/separated	<=Primary/elementary	20.82	No	180	30	mild/moderate	8	Yes	SI	Yes	50.99	5.24	1.32	9.23	0.73	2.93	1.77
43	CPD-111	Yes	Man	27	Divorced/separated	<=Primary/elementary	25.59	Yes	365	18	mild/moderate	5	Yes	NO	Yes	63.31	4.21	0.38	6.91	0.17	4.32	3.38
44	CPD-117	Yes	Man	26	Single	>=Secondary	20.81	No	16	26	mild/moderate	2	No	NO	No	25.99	0.9	0.28	2.1	#N/A	#N/A	#N/A
45	CPD-119	Yes	Man	35	Married/cohabiting	<=Primary/elementary	22.04	No	30	26	severe	10	Yes	NO	Yes	76.77	67.18	23.22	12.95	0.75	1.89	1.59
46	CPD-120	Yes	Man	32	Single	<=Primary/elementary	22.72	Yes	60	18	severe	11	Yes	SI	Yes	34.9	11.18	0.28	5.18	0.31	2.02	#N/A
47	CPD-125	Yes	Man	26	Single	<=Primary/elementary	20.2	No	150	15	severe	11	Yes	SI	Yes	77.65	1.32	#N/A	4.43	0.27	4.23	0.75
48	CPD-128	Yes	Man	39	Divorced/separated	>=Secondary	28.41	Yes	365	34	mild/moderate	4	Yes	SI	Yes	40.4	2.15	0.47	4.02	0.11	1.28	#N/A
49	CPD-129	Yes	Man	38	Divorced/separated	<=Primary/elementary	24.24	Yes	20	32	severe	10	Yes	NO	Yes	42.81	4.63	1.16	10.83	0.61	7.34	#N/A
50	CPD-130	Yes	Man	29	Single	<=Primary/elementary	20.48	No	20	29	mild/moderate	3	Yes	NO	Yes	52.61	1.32	2.46	3.56	0.17	2.09	#N/A
51	CPD-131	Yes	Woman	43	Divorced/separated	>=Secondary	22.86	Yes	150	43	mild/moderate	4	Yes	NO	Yes	11.64	5.04	5.53	4.53	0.23	103.11	24.91
52	CPD-132	Yes	Woman	43	Married/cohabiting	<=Primary/elementary	34.38	Yes	365	27	mild/moderate	5	No	NO	No	49.46	2.98	#N/A	6.58	#N/A	1.9	1.59
53	CPD-133	Yes	Woman	40	Married/cohabiting	<=Primary/elementary	21.09	No	60	27	mild/moderate	7	No	SI	No	55.4	2.15	0.57	3.42	#N/A	2.73	0.53
54	CPD-137	Yes	Man	46	Divorced/separated	<=Primary/elementary	27.17	No	150	40	severe	11	Yes	NO	Yes	33.31	#N/A	#N/A	3.63	0.36	1.06	#N/A
55	CPD-138	Yes	Man	24	Married/cohabiting	<=Primary/elementary	23.24	No	240	16	severe	10	Yes	NO	Yes	59.87	#N/A	#N/A	3.06	0.39	4.21	0.15
56	CPD-139	Yes	Man	38	Divorced/separated	<=Primary/elementary	25.08	No	60	19	severe	10	No	NO	No	85.14	1.73	0.47	5.42	#N/A	3.19	1.47
57	CPD-140	Yes	Man	32	Single	<=Primary/elementary	34.34	No	30	27	mild/moderate	8	Yes	SI	Yes	29.98	2.36	#N/A	4.53	0.11	1.3	#N/A
58	CPD-141	Yes	Man	32	Married/cohabiting	<=Primary/elementary	28.55	No	60	17	severe	11	Yes	SI	Yes	35.03	40.79	#N/A	10.3	0.2	3.73	#N/A
59	CPD-143	Yes	Man	29	Married/cohabiting	<=Primary/elementary	24.38	No	365	26	mild/moderate	8	No	NO	No	44.46	19.33	6.43	7.82	1.21	35.59	11.27
60	CPD-144	Yes	Man	41	Divorced/separated	<=Primary/elementary	30.07	No	30	17	severe	9	Yes	SI	Yes	43.64	4.63	1.63	2.77	0.36	2.17	#N/A
61	CPD-146	Yes	Man	30	Single	<=Primary/elementary	23.24	Yes	15	29	mild/moderate	8	No	SI	No	53.17	1.73	#N/A	4.47	#N/A	1.46	0.25
62	CPD-148	Yes	Woman	33	Divorced/separated	<=Primary/elementary	19.95	Yes	240	29	severe	11	Yes	SI	Yes	39.59	5.86	0.83	3.88	0.3	1.62	#N/A
63	CPD-151	Yes	Man	26	Single	>=Secondary	25.38	Yes	365	25	mild/moderate	3	Yes	NO	Yes	25.93	75.42	35	6.85	0.82	2.59	7.91
64	CPD-152	Yes	Man	30	Single	<=Primary/elementary	24.57	Yes	30	17	severe	11	Yes	SI	Yes	38.02	7.4	0.87	5.15	1.5	0.76	#N/A
65	CPD-153	Yes	Man	25	Single	>=Secondary	27.68	No	120	21	mild/moderate	5	Yes	NO	Yes	27.74	6.68	1.16	3.34	0.31	0.56	#N/A
66	CPD-157	Yes	Woman	38	Single	>=Secondary	21.97	Yes	330	30	severe	10	Yes	SI	Yes	33.53	1.32	#N/A	2.25	#N/A	3.73	#N/A
67	CPD-158	Yes	Man	31	Single	<=Primary/elementary	28.38	No	90	19	mild/moderate	8	Yes	SI	Yes	39.24	5.04	#N/A	6.39	#N/A	1.92	#N/A
68	CPD-160	Yes	Woman	25	Married/cohabiting	<=Primary/elementary	25.04	Yes	21	18	severe	9	No	NO	No	26.59	3.39	#N/A	3.27	0.33	1.63	#N/A
69	CPD-165	Yes	Man	48	Single	>=Secondary	23.18	Yes	30	43	severe	10	Yes	SI	Yes	80.49	0.9	#N/A	3.2	0.19	0.15	#N/A
70	CPD-166	Yes	Man	32	Divorced/separated	>=Secondary	29.07	Yes	30	32	mild/moderate	8	Yes	SI	Yes	50.93	5.24	3.03	5.55	0.19	1.53	1.29
71	CPD-172	Yes	Man	37	Married/cohabiting	<=Primary/elementary	28.06	No	210	35	mild/moderate	5	No	NO	No	63.02	4.63	#N/A	3.2	#N/A	#N/A	#N/A
72	CPD-177	Yes	Woman	35	Single	<=Primary/elementary	28.4	Yes	270	30	severe	9	Yes	SI	Yes	31.52	11.59	6.5	3.84	0.63	1.45	1.69
73	CPD-179	Yes	Woman	33	Married/cohabiting	<=Primary/elementary	25.91	Yes	365	22	severe	11	Yes	SI	Yes	25.82	2.98	#N/A	5.85	#N/A	2.32	#N/A
74	CPD-183	Yes	Man	33	Divorced/separated	<=Primary/elementary	22.84	No	30	28	severe	10	Yes	NO	Yes	57.22	14.85	#N/A	6.09	0.17	2.03	#N/A
75	CPD-185	Yes	Man	35	Single	<=Primary/elementary	22.79	No	30	27	mild/moderate	6	No	NO	No	50.17	2.77	2.09	4.67	0.14	0.36	#N/A
76	CPD-186	Yes	Man	26	Married/cohabiting	<=Primary/elementary	23.11	Yes	21	17	severe	10	Yes	SI	Yes	25.97	3.39	#N/A	3.45	#N/A	#N/A	#N/A
77	CPD-187	Yes	Man	34	Divorced/separated	<=Primary/elementary	25.35	No	30	19	severe	9	Yes	SI	Yes	102.17	2.15	#N/A	3.77	#N/A	5.13	1.37
78	CPD-188	Yes	Man	29	Single	<=Primary/elementary	24.8	No	21	27	mild/moderate	8	Yes	NO	Yes	17.93	1.32	1.32	3.63	0.2	1.29	#N/A
79	CPD-192	Yes	Woman	37	Divorced/separated	<=Primary/elementary	18.73	Yes	60	25	mild/moderate	6	No	NO	No	20.3	1.94	0.57	1.95	0.14	0.85	#N/A
80	H12C-1	No	Man	38	Married/cohabiting	>=Secondary	23.25	No	#N/A	#N/A	#N/A	#N/A	#N/A	#N/A	#N/A	29.92	0.77	0.42	3.16	0	0.93	0
81	H12C-12	No	Man	33	Single	>=Secondary	23.05	No	#N/A	#N/A	#N/A	#N/A	#N/A	#N/A	#N/A	33.2	34.51	52.48	13.74	7.41	85.74	63.49
82	H12C-13	No	Man	46	Single	>=Secondary	31.59	No	#N/A	#N/A	#N/A	#N/A	#N/A	#N/A	#N/A	18.52	9.74	22.67	5.26	0.59	2.35	0.65
83	H12C-14	No	Man	43	Married/cohabiting	>=Secondary	25.71	Yes	#N/A	#N/A	#N/A	#N/A	#N/A	#N/A	#N/A	37.29	19.92	20.88	11.27	7.41	105	2.95
84	H12C-15	No	Man	35	Single	>=Secondary	24.39	No	#N/A	#N/A	#N/A	#N/A	#N/A	#N/A	#N/A	29.71	17.84	7.42	8.91	1.2	1.73	0.96
85	H12C-16	No	Man	41	Married/cohabiting	>=Secondary	22.79	No	#N/A	#N/A	#N/A	#N/A	#N/A	#N/A	#N/A	23.13	1.85	2.35	6.64	0.29	3.08	2.7
86	H12C-20	No	Man	43	Single	>=Secondary	21.71	No	#N/A	#N/A	#N/A	#N/A	#N/A	#N/A	#N/A	30.44	0.54	3.09	2.55	0.15	1.47	0
87	H12C-21	No	Man	50	Married/cohabiting	>=Secondary	25.91	No	#N/A	#N/A	#N/A	#N/A	#N/A	#N/A	#N/A	29.27	0.84	0.27	5.26	0.4	2.35	0
88	H12C-22	No	Man	40	Single	>=Secondary	30.06	No	#N/A	#N/A	#N/A	#N/A	#N/A	#N/A	#N/A	30.88	10.01	12.38	15.04	3.22	4.27	0.33
89	H12C-27	No	Man	49	Married/cohabiting	>=Secondary	29.02	No	#N/A	#N/A	#N/A	#N/A	#N/A	#N/A	#N/A	26.7	0.54	4.77	5.86	0.4	2.03	2.14
90	H12C-31	No	Man	38	Single	>=Secondary	25.68	No	#N/A	#N/A	#N/A	#N/A	#N/A	#N/A	#N/A	31.35	1.37	0	3.87	0.29	1.25	0.65
91	H12C-35	No	Man	63	Married/cohabiting	>=Secondary	25.76	No	#N/A	#N/A	#N/A	#N/A	#N/A	#N/A	#N/A	35.38	10.25	12.78	4.79	0.42	3.26	0
92	H12C-36	No	Man	62	Married/cohabiting	>=Secondary	25.16	No	#N/A	#N/A	#N/A	#N/A	#N/A	#N/A	#N/A	77.31	0.73	0	4.88	0	2.79	0
93	H12C-37	No	Man	37	Married/cohabiting	>=Secondary	24.8	No	#N/A	#N/A	#N/A	#N/A	#N/A	#N/A	#N/A	42.69	3.85	5.9	7.78	1.27	2.32	2.51
94	H12C-42	No	Man	37	Married/cohabiting	>=Secondary	27.78	No	#N/A	#N/A	#N/A	#N/A	#N/A	#N/A	#N/A	20.66	1.7	2.41	3.16	0.47	16.66	1.07
95	H12C-43	No	Man	39	Married/cohabiting	>=Secondary	21.04	No	#N/A	#N/A	#N/A	#N/A	#N/A	#N/A	#N/A	47.95	1.03	4.77	2.79	0.13	0.86	2.03
96	H12C-44	No	Man	43	Single	>=Secondary	23.89	No	#N/A	#N/A	#N/A	#N/A	#N/A	#N/A	#N/A	36.51	0.38	0.27	4.67	0.26	0.7	0
97	H12C-45	No	Man	59	Divorced/separated	>=Secondary	24.82	No	#N/A	#N/A	#N/A	#N/A	#N/A	#N/A	#N/A	44.02	0.22	0.42	3.01	0.18	1	0
98	H12C-50	No	Man	38	Single	>=Secondary	27.13	No	#N/A	#N/A	#N/A	#N/A	#N/A	#N/A	#N/A	39.4	1.52	0.42	2.33	0.35	1.83	0
99	H12C-53	No	Man	38	Married/cohabiting	<=Primary/elementary	29.32	No	#N/A	#N/A	#N/A	#N/A	#N/A	#N/A	#N/A	28.9	0.96	1.39	2.24	0.37	7.43	0.45
100	H12C-59	No	Man	40	Married/cohabiting	>=Secondary	35.99	No	#N/A	#N/A	#N/A	#N/A	#N/A	#N/A	#N/A	25.45	3.92	0.68	2.9	0.63	2.04	0
101	H12C-61	No	Man	37	Single	>=Secondary	26.83	No	#N/A	#N/A	#N/A	#N/A	#N/A	#N/A	#N/A	18.36	0	0	3.49	0.45	0	0
102	H12C-8	No	Man	54	Married/cohabiting	>=Secondary	26.45	No	#N/A	#N/A	#N/A	#N/A	#N/A	#N/A	#N/A	49.01	0.3	0	13.44	0.13	4.28	4.71
103	H12C-9	No	Man	45	Single	>=Secondary	21.88	No	#N/A	#N/A	#N/A	#N/A	#N/A	#N/A	#N/A	18.4	3.04	0	3.04	0	1.38	1.1
104	LABC-1	No	Man	33	Single	>=Secondary	22.09	No	#N/A	#N/A	#N/A	#N/A	#N/A	#N/A	#N/A	32.24	4.06	3.69	4.48	0.28	0.67	0
105	LABC-106	No	Man	47	Married/cohabiting	>=Secondary	25.25	No	#N/A	#N/A	#N/A	#N/A	#N/A	#N/A	#N/A	87.16	0	0	7.98	0.27	4.4	0
106	LABC-115	No	Man	35	Married/cohabiting	>=Secondary	24.2	No	#N/A	#N/A	#N/A	#N/A	#N/A	#N/A	#N/A	47.84	15.23	11.44	4.88	1.64	1.27	0
107	LABC-12	No	Man	25	Single	>=Secondary	21.11	No	#N/A	#N/A	#N/A	#N/A	#N/A	#N/A	#N/A	43.05	5.62	3.35	4.88	4.93	66.21	0
108	LABC-120	No	Man	45	Married/cohabiting	>=Secondary	26.3	No	#N/A	#N/A	#N/A	#N/A	#N/A	#N/A	#N/A	32.1	1.5	0	4.32	0.53	0.96	0
109	LABC-121	No	Man	39	Divorced/separated	>=Secondary	27.76	No	#N/A	#N/A	#N/A	#N/A	#N/A	#N/A	#N/A	46.32	3.92	1.22	7.63	1.66	3.15	0
110	LABC-122	No	Man	30	Single	>=Secondary	24.05	No	#N/A	#N/A	#N/A	#N/A	#N/A	#N/A	#N/A	42.76	4.97	0	6.22	0.36	2.79	0
111	LABC-124	No	Man	42	Married/cohabiting	<=Primary/elementary	20.53	Yes	#N/A	#N/A	#N/A	#N/A	#N/A	#N/A	#N/A	40.96	1.5	8.72	5.13	0.95	3.71	3.25
112	LABC-133	No	Man	40	Married/cohabiting	>=Secondary	23.82	No	#N/A	#N/A	#N/A	#N/A	#N/A	#N/A	#N/A	42.7	1.32	0.68	3.2	0.35	2.36	0
113	LABC-136	No	Woman	28	Single	>=Secondary	18.3	No	#N/A	#N/A	#N/A	#N/A	#N/A	#N/A	#N/A	28.81	18.17	5.61	4.57	2.33	25.65	0.83
114	LABC-137	No	Woman	22	Single	>=Secondary	21.3	No	#N/A	#N/A	#N/A	#N/A	#N/A	#N/A	#N/A	16.92	4.45	0	2.29	0.93	7.5	0
115	LABC-138	No	Man	40	Married/cohabiting	>=Secondary	34.34	No	#N/A	#N/A	#N/A	#N/A	#N/A	#N/A	#N/A	24.15	5.34	0	3.46	0.92	2.37	0
116	LABC-14	No	Man	25	Single	>=Secondary	22.72	No	#N/A	#N/A	#N/A	#N/A	#N/A	#N/A	#N/A	75.28	0.14	0.34	3.56	0.16	4.14	0
117	LABC-140	No	Man	39	Married/cohabiting	>=Secondary	29.71	No	#N/A	#N/A	#N/A	#N/A	#N/A	#N/A	#N/A	40.22	3.37	0	3.43	0.54	2.45	0
118	LABC-148	No	Woman	21	Married/cohabiting	<=Primary/elementary	33.2	No	#N/A	#N/A	#N/A	#N/A	#N/A	#N/A	#N/A	41.29	0	0	3.88	1.15	1.22	0
119	LABC-149	No	Man	22	Single	<=Primary/elementary	22.92	Yes	#N/A	#N/A	#N/A	#N/A	#N/A	#N/A	#N/A	36.86	5.95	0.68	2.6	1.38	4.82	0
120	LABC-155	No	Woman	20	Single	>=Secondary	24.52	Yes	#N/A	#N/A	#N/A	#N/A	#N/A	#N/A	#N/A	20.87	0.92	0.95	5.19	0.63	39.96	36.37
121	LABC-156	No	Man	24	Single	>=Secondary	21.91	Yes	#N/A	#N/A	#N/A	#N/A	#N/A	#N/A	#N/A	29.7	3.65	0	2.9	0.36	0	0
122	LABC-16	No	Man	20	Single	>=Secondary	21.3	No	#N/A	#N/A	#N/A	#N/A	#N/A	#N/A	#N/A	31.61	1.49	0.71	2.39	0.36	4.21	0
123	LABC-17	No	Woman	19	Single	>=Secondary	25.28	No	#N/A	#N/A	#N/A	#N/A	#N/A	#N/A	#N/A	12.6	4.21	3.5	5.56	3.17	42.97	1.04
124	LABC-18	No	Woman	19	Single	>=Secondary	25.78	No	#N/A	#N/A	#N/A	#N/A	#N/A	#N/A	#N/A	29.87	3.75	2.56	8.78	3.02	5.47	2.99
125	LABC-20	No	Woman	22	Married/cohabiting	<=Primary/elementary	33.41	No	#N/A	#N/A	#N/A	#N/A	#N/A	#N/A	#N/A	28.69	0.5	0.59	4.17	0.28	0.67	0
126	LABC-25	No	Woman	29	Single	>=Secondary	22.76	No	#N/A	#N/A	#N/A	#N/A	#N/A	#N/A	#N/A	24.97	0.35	1.16	3.13	0.4	24.56	21.14
127	LABC-26	No	Woman	22	Single	>=Secondary	25.43	Yes	#N/A	#N/A	#N/A	#N/A	#N/A	#N/A	#N/A	23.82	7.9	11.1	8.33	5.89	10.28	1.95
128	LABC-27	No	Woman	19	Single	>=Secondary	24.46	No	#N/A	#N/A	#N/A	#N/A	#N/A	#N/A	#N/A	24.87	19.84	7.7	12.79	11.95	177.49	3.52
129	LABC-33	No	Man	25	Single	>=Secondary	27.15	No	#N/A	#N/A	#N/A	#N/A	#N/A	#N/A	#N/A	27.98	0.42	1.83	4.2	0.42	6.2	0.51
130	LABC-36	No	Man	58	Divorced/separated	>=Secondary	24.96	No	#N/A	#N/A	#N/A	#N/A	#N/A	#N/A	#N/A	48.2	0.14	0	4.63	0	4.15	0.44
131	LABC-37	No	Man	58	Married/cohabiting	>=Secondary	27.43	No	#N/A	#N/A	#N/A	#N/A	#N/A	#N/A	#N/A	36.84	0.86	0.51	2.52	0.49	7.41	0
132	LABC-38	No	Woman	35	Married/cohabiting	>=Secondary	22.86	Yes	#N/A	#N/A	#N/A	#N/A	#N/A	#N/A	#N/A	31.23	2.52	1.63	3.31	2.13	45.49	5.14
133	LABC-40	No	Man	38	Single	>=Secondary	27.47	No	#N/A	#N/A	#N/A	#N/A	#N/A	#N/A	#N/A	37.54	0.5	0.51	2.88	0.1	1.32	0
134	LABC-41	No	Man	37	Married/cohabiting	>=Secondary	18.83	No	#N/A	#N/A	#N/A	#N/A	#N/A	#N/A	#N/A	46.09	0.42	0.96	1.9	0.49	7.75	1.12
135	LABC-45	No	Man	41	Married/cohabiting	>=Secondary	26.23	No	#N/A	#N/A	#N/A	#N/A	#N/A	#N/A	#N/A	55.7	1.31	0.59	3.44	0.16	0.79	0
136	LABC-50	No	Man	47	Married/cohabiting	>=Secondary	22.69	No	#N/A	#N/A	#N/A	#N/A	#N/A	#N/A	#N/A	90.15	1.38	2.71	9.82	0.22	0.99	0.8
137	LABC-52	No	Man	50	Married/cohabiting	>=Secondary	26.26	No	#N/A	#N/A	#N/A	#N/A	#N/A	#N/A	#N/A	59.63	0.5	0	2.77	0	1.5	0
138	LABC-62	No	Man	25	Single	<=Primary/elementary	25.11	No	#N/A	#N/A	#N/A	#N/A	#N/A	#N/A	#N/A	42.78	1.53	0.42	4.43	0.45	9.83	5.23
139	LABC-64	No	Man	34	Single	>=Secondary	23.36	No	#N/A	#N/A	#N/A	#N/A	#N/A	#N/A	#N/A	46.53	0.14	0	2.39	0.13	0.95	0
140	LABC-65	No	Man	31	Single	>=Secondary	24.3	No	#N/A	#N/A	#N/A	#N/A	#N/A	#N/A	#N/A	52.96	0.86	0.16	1.41	0.14	8.2	0
141	LABC-66	No	Man	35	Single	>=Secondary	16.91	No	#N/A	#N/A	#N/A	#N/A	#N/A	#N/A	#N/A	32.35	17.8	24.82	4.12	1.98	41.82	17.44
142	LABC-67	No	Woman	31	Single	>=Secondary	24.02	No	#N/A	#N/A	#N/A	#N/A	#N/A	#N/A	#N/A	33.45	10.77	17.88	13.18	0.88	4.94	7.24
143	LABC-7	No	Man	46	Single	>=Secondary	27.76	No	#N/A	#N/A	#N/A	#N/A	#N/A	#N/A	#N/A	51.17	1.76	2.4	3.26	0.61	1.22	0
144	LABC-71	No	Man	56	Single	>=Secondary	27.34	No	#N/A	#N/A	#N/A	#N/A	#N/A	#N/A	#N/A	35.69	0.42	0	1.74	0.2	0.76	0
145	LABC-74	No	Man	53	Divorced/separated	>=Secondary	25.14	No	#N/A	#N/A	#N/A	#N/A	#N/A	#N/A	#N/A	63.77	0.61	0.51	2.49	0.3	4.61	0
146	LABC-75	No	Man	27	Married/cohabiting	<=Primary/elementary	20.06	No	#N/A	#N/A	#N/A	#N/A	#N/A	#N/A	#N/A	35.67	19.35	30.15	5.03	2.04	24.51	4.82
147	LABC-76	No	Man	36	Married/cohabiting	>=Secondary	27.41	No	#N/A	#N/A	#N/A	#N/A	#N/A	#N/A	#N/A	29.86	1.46	4.58	3.08	0.12	4.27	2.27
148	LABC-77	No	Man	34	Single	>=Secondary	26.6	No	#N/A	#N/A	#N/A	#N/A	#N/A	#N/A	#N/A	40.34	8.5	15.1	2.44	1.59	27.94	0
149	LABC-78	No	Man	38	Married/cohabiting	>=Secondary	25.33	No	#N/A	#N/A	#N/A	#N/A	#N/A	#N/A	#N/A	30.56	1.2	1.32	2.49	0.41	3.87	0
150	LABC-79	No	Man	29	Single	>=Secondary	20.18	No	#N/A	#N/A	#N/A	#N/A	#N/A	#N/A	#N/A	31.69	1.2	2.06	3.64	0.54	65.46	9.59
151	LABC-80	No	Woman	27	Single	>=Secondary	19.61	No	#N/A	#N/A	#N/A	#N/A	#N/A	#N/A	#N/A	10.9	3.78	1	3.18	0.29	2.43	0
152	LABC-81	No	Woman	19	Single	<=Primary/elementary	27.04	Yes	#N/A	#N/A	#N/A	#N/A	#N/A	#N/A	#N/A	31.89	1.61	2.25	2.13	0.85	4.68	7.47
153	LABC-82	No	Man	36	Single	>=Secondary	23.32	No	#N/A	#N/A	#N/A	#N/A	#N/A	#N/A	#N/A	99.12	0.71	1.55	3.18	0.24	0.4	0
154	LABC-83	No	Man	31	Single	>=Secondary	22.31	No	#N/A	#N/A	#N/A	#N/A	#N/A	#N/A	#N/A	29.09	0.79	0	2.72	0.22	0	0
155	LABC-84	No	Man	48	Single	>=Secondary	32.32	Yes	#N/A	#N/A	#N/A	#N/A	#N/A	#N/A	#N/A	49.43	0.61	2.86	1.51	0.13	0.53	0
156	LABC-85	No	Woman	45	Married/cohabiting	>=Secondary	27.21	No	#N/A	#N/A	#N/A	#N/A	#N/A	#N/A	#N/A	59.13	3.09	0.68	6.52	0.27	1.66	0
157	LABC-86	No	Man	44	Married/cohabiting	<=Primary/elementary	28.63	No	#N/A	#N/A	#N/A	#N/A	#N/A	#N/A	#N/A	46.65	3.92	0	3.69	0.56	1.59	0
158	LABC-87	No	Man	43	Married/cohabiting	>=Secondary	26.47	No	#N/A	#N/A	#N/A	#N/A	#N/A	#N/A	#N/A	43.92	2.64	0	3.62	0.24	2.1	0
159	LABC-88	No	Man	36	Divorced/separated	>=Secondary	29.04	No	#N/A	#N/A	#N/A	#N/A	#N/A	#N/A	#N/A	45.39	6.9	4.48	3.88	1.21	0	0
160	LABC-92	No	Woman	51	Married/cohabiting	>=Secondary	31.14	No	#N/A	#N/A	#N/A	#N/A	#N/A	#N/A	#N/A	56.25	3.37	7.47	13	0.75	1.68	1.33
